# Supplementary material for: Whole genome sequencing revealed esophageal squamous cell carcinoma related biomarkers
Source: PLoS One. 2025 Jun 26;20(6):e0323915. doi: 10.1371/journal.pone.0323915 (PMC12200652; doi:10.1371/journal.pone.0323915)
Supplement: S1 Table — (XLSX) [file pone.0323915.s001.xlsx]

## Sheet: Sheet1
Supplemental Table 1. Clinical and pathological features for 22 ESCC patients.
Patient	Age	Gender	Tumor Location	Tumor Differentiation	Tumor Stage	Smoking History	Drinking History	TNM
ESCC01	63	male	lower	Moderately	II	No	Yes	T3N0M0IIa
ESCC02	77	male	lower	Moderately	III	No	Yes	T3N1M0IIIb
ESCC03	50	male	lower	Moderately	II	Yes	No	T3N0M0IIa
ESCC04	73	male	lower	Moderately/Poorly	II	Yes	No	T2N0M0IIa
ESCC05	71	male	middle	Moderately	II	Yes	No	T3N0M0IIa
ESCC06	47	male	lower	Moderately	III	Yes	Yes	T3N1M0IIIb
ESCC07	74	female	middle	Moderately	II	No	No	T2N0M0IIa
ESCC08	71	male	middle	Well	II	Yes	Yes	T3N0M0IIa
ESCC09	70	male	lower	Moderately	III	Yes	Yes	T3N2M0IIIb
ESCC10	65	male	middle	Moderately	I	Yes	No	T1bN0M0Ib
ESCC11	69	male	middle	Moderately	III	Yes	Yes	T3N1M0IIIb
ESCC12	66	male	lower	Moderately	IV	Yes	No	T3N3M0IVa
ESCC13	75	male	lower	Moderately	III	No	No	T2N1M0IIIa
ESCC14	63	female	lower	Moderately	III	No	No	T3N2M0IIIb
ESCC15	73	male	middle	Moderately	III	No	No	T2N2M0IIIb
ESCC16	57	male	middle	Poorly	IV	Yes	Yes	T3N3M0IVa
ESCC17	55	female	middle	Poorly	III	No	No	T3N1M0IIIb
ESCC18	70	female	lower	Moderately	IV	No	No	T2N3M0IVa
ESCC19	70	male	lower	Poorly	III	Yes	Yes	T3N1M0IIIb
ESCC20	67	female	upper	Poorly	III	No	No	T3N1M0IIIb
ESCC21	63	male	lower	Moderately	III	No	No	T3N2M0IIIb
ESCC22	63	male	middle	Moderately	III	Yes	Yes	T3N1M0IIIb
