# Supplementary material for: Whole genome sequencing revealed esophageal squamous cell carcinoma related biomarkers
Source: PLoS One. 2025 Jun 26;20(6):e0323915. doi: 10.1371/journal.pone.0323915 (PMC12200652; doi:10.1371/journal.pone.0323915)
Supplement: S3 Table — (XLSX) [file pone.0323915.s003.xlsx]

## Sheet: GSEA
Supplemental Table 3. Gene set enrichment analysis
Gene Set Name	# Genes in Gene Set (K)	Description	# Genes in Overlap (k)	k/K	p-value	FDR q-value
KEGG_PROSTATE_CANCER	89	Prostate cancer	4	0.0449	2.49e-06	0.00222
HALLMARK_WNT_BETA_CATENIN_SIGNALING	42	Genes up-regulated by activation of WNT signaling through accumulation of beta catenin CTNNB1 [GeneID=1499].	3	0.0714	1.23e-05	0.00393
KEGG_NOTCH_SIGNALING_PATHWAY	47	Notch signaling pathway	3	0.0638	1.73e-05	0.00393
KEGG_ENDOMETRIAL_CANCER	52	Endometrial cancer	3	0.0577	2.35e-05	0.00393
KEGG_MTOR_SIGNALING_PATHWAY	52	mTOR signaling pathway	3	0.0577	2.35e-05	0.00393
KEGG_NON_SMALL_CELL_LUNG_CANCER	54	Non-small cell lung cancer	3	0.0556	2.63e-05	0.00393
KEGG_COLORECTAL_CANCER	62	Colorectal cancer	3	0.0484	3.99e-05	0.00485
KEGG_GLIOMA	65	Glioma	3	0.0462	4.6e-05	0.00485
KEGG_PANCREATIC_CANCER	70	Pancreatic cancer	3	0.0429	5.75e-05	0.00485
KEGG_RENAL_CELL_CARCINOMA	70	Renal cell carcinoma	3	0.0429	5.75e-05	0.00485
