# Supplementary material for: Whole genome sequencing revealed esophageal squamous cell carcinoma related biomarkers
Source: PLoS One. 2025 Jun 26;20(6):e0323915. doi: 10.1371/journal.pone.0323915 (PMC12200652; doi:10.1371/journal.pone.0323915)
Supplement: S7 Table — (XLSX) [file pone.0323915.s007.xlsx]

## Sheet: w04.Revolver_group.logitMultiVa
Supplemental Table 7. Multivariate Cox regression analysis for disease-free survival in TCGA ESCA.
Characteristics	Count of patients	Hazard Ratio	95% CI	P value
Age	176	1.004	0.983 - 1.025	0.725
Gender (female)	25	reference	-	-
Gender (male)	151	1.984	0.832 - 4.731	0.122
Stage (I, II)	99	reference	-	-
Stage (III, IV)	77	1.511	0.910 - 2.510	0.110
Mean expression (low)	88	reference	-	-
Mean expression (high)	88	2.171	1.298 - 3.631	0.003**
Mean expression ( high vs low) : (1) Mean expression of AZIN1-AS1, COX6C, MMP12 and PVT1 was calculated in each sample. (2) Median value of the calculated mean expression was used as the cut-off.
